# Supplementary material for: Arthropod Ectoparasites of Two Rodent Species Occurring in Varied Elevations on Tanzania’s Second Highest Mountain
Source: Biology (Basel). 2023 Mar 2;12(3):394. doi: 10.3390/biology12030394 (PMC10045264; doi:10.3390/biology12030394)
Supplement: Supplementary file 1 [file biology-12-00394-s001.zip]

Archive with 1 entries (1 files):
- biology-2170461-supplementary.pdf
